# Supplementary material for: Acute Aerobic Exercise Ameliorates Cravings and Inhibitory Control in Heroin Addicts: Evidence From Event-Related Potentials and Frequency Bands
Source: Front Psychol. 2020 Sep 29;11:561590. doi: 10.3389/fpsyg.2020.561590 (PMC7554636; doi:10.3389/fpsyg.2020.561590)
Supplement: Supplementary file 1 [file Table_1.XLSX]

## Sheet: Sheet1
SN	group	bFzθ1S3	bFzθ1S4	bFzθ1S5	bFzθ1S6	aFzθ1S3	aFzθ1S4	aFzθ1S5	aFzθ1S6	bCzθ1S3	bCzθ1S4	bCzθ1S5	bCzθ1S6	aCzθ1S3	aCzθ1S4	aCzθ1S5	aCzθ1S6	bPzθ1S3	bPzθ1S4	bPzθ1S5	bPzθ1S6	aPzθ1S3	aPzθ1S4	aPzθ1S5	aPzθ1S6	bFCzθ1S3	bFCzθ1S4	bFCzθ1S5	bFCzθ1S6	aFCzθ1S3	aFCzθ1S4	aFCzθ1S5	aFCzθ1S6	bFzθ2S3	bFzθ2S4	bFzθ2S5	bFzθ2S6	aFzθ2S3	aFzθ2S4	aFzθ2S5	aFzθ2S6	bCzθ2S3	bCzθ2S4	bCzθ2S5	bCzθ2S6	aCzθ2S3	aCzθ2S4	aCzθ2S5	aCzθ2S6
1	1	2.12824	1.35224	5.07481	5.66187	1.41638	0.647978	2.28921	1.90269	1.62352	1.30591	1.34588	3.34331	1.11969	1.11657	2.3231	1.65677	1.44472	2.3711	1.14027	1.01395	1.49927	2.00777	3.87703	3.57725	1.8457	0.9208	2.00457	4.49933	1.12324	1.10491	2.36572	1.66606	0.6266	0.619496	1.79619	2.28581	4.65532	3.44944	3.59286	1.85851	2.69825	1.30259	0.855272	1.30717	4.86134	3.70954	3.52909	2.27501
2	1	0.864868	0.840024	2.71328	0.954746	3.17186	1.63683	4.51497	1.83789	0.705479	0.493812	1.2711	0.860569	2.62132	0.779313	2.8023	1.00915	2.31524	1.87543	2.45986	1.69877	3.07931	1.60672	2.24194	0.955332	0.515443	0.522865	2.21644	1.07068	2.51263	1.37991	4.13913	1.4045	0.638987	0.625803	1.65746	1.36282	1.17756	1.03124	2.16452	1.22082	0.391711	0.590487	0.793435	0.760812	0.658261	0.967152	1.08	1.3748
3	1	0.914315	0.308531	9.50151	9.3265	2.14847	3.60372	7.19254	10.1825	1.43616	0.551714	10.1904	10.7309	2.84421	4.76494	7.51953	10.9556	0.642531	1.20366	3.82726	3.57871	3.14886	2.43363	2.69047	1.84699	1.18274	0.612656	10.4884	10.546	2.6795	4.71753	7.70169	11.0029	0.391484	1.16748	1.85139	3.91449	2.1856	2.83176	3.21677	7.71641	1.10402	2.12049	2.10294	4.51168	2.32873	2.9336	2.95353	7.64107
4	1	1.88367	3.40254	3.07651	3.29808	1.41339	2.37039	2.50455	1.18999	0.515958	2.41124	2.1786	2.92878	1.00495	1.72829	1.88128	1.63962	2.34523	1.87852	2.06218	2.46184	1.08316	2.64106	1.40471	1.77431	1.4907	3.24925	2.98841	3.28176	1.27005	2.52389	2.50483	1.24504	1.44332	1.06175	2.14256	2.30341	1.41459	2.0262	1.57664	2.05015	0.659212	1.19203	2.11755	2.21203	1.50648	1.90257	1.38867	2.12253
5	1	3.52627	3.64502	7.65724	7.14504	2.46691	3.23392	5.54513	8.3624	2.00794	1.9059	5.98444	5.70491	1.429	2.12074	4.11621	5.58475	0.6408	1.0433	1.86106	2.07686	0.855182	1.454	1.25368	1.66313	3.31505	3.14986	7.27859	6.84312	2.79833	3.4406	5.79094	7.68117	2.53577	1.83673	4.79458	3.15555	1.53359	2.04099	5.16852	5.77381	1.86253	1.5868	4.09652	1.90316	0.7858	1.367	4.03301	5.36998
6	1	2.4783	3.39892	2.17478	3.65344	8.29347	7.09848	4.06205	6.07328	1.7994	2.39291	1.34534	3.14291	4.20122	3.8022	2.58414	5.02111	3.53308	3.69227	5.17819	6.06987	4.0597	3.61026	4.99839	5.54741	2.82448	3.30809	1.65468	2.71171	6.72505	5.94002	3.73027	5.81778	0.793875	1.08647	1.98335	2.01906	1.32155	0.949021	2.47034	1.65637	1.33621	1.18529	1.27035	2.46101	0.847248	0.379944	0.945996	0.978627
7	1	1.70124	1.4487	1.69406	1.56469	5.10993	4.11069	7.95899	7.34423	1.49642	1.05357	0.649724	1.05882	3.1796	2.58625	3.63377	3.86018	0.813408	0.63047	1.32491	0.704725	1.17555	0.424799	1.64375	0.761195	1.55509	1.35838	1.51186	1.58384	3.5945	2.92582	5.27528	5.42797	1.27978	0.947962	1.80999	1.41382	1.84886	1.57819	3.84188	3.95214	0.575794	0.537781	0.835258	1.09082	1.01052	0.447008	1.58811	1.89704
8	1	1.60514	0.916677	4.2207	3.46798	0.552291	1.40988	1.57604	3.0789	2.39519	1.32093	3.13585	2.71583	1.41618	1.12225	1.60578	1.09165	4.38925	4.95532	5.02534	4.38114	5.62989	4.20753	2.95029	2.04834	1.83239	0.985817	3.70694	3.26094	0.559189	1.14713	0.991115	2.13125	0.351521	0.969489	1.50249	1.40892	0.894267	0.927259	3.88654	4.08374	0.404255	0.705674	1.14736	0.593672	1.00572	1.07042	2.52841	2.3161
9	1	2.90068	2.08248	6.72057	5.67601	2.03761	2.08958	7.15673	5.62324	1.5109	0.438606	3.67978	3.97145	1.74145	1.47985	7.25793	6.10026	1.06237	1.3326	0.458312	2.09361	1.96654	0.630129	1.52283	2.26368	2.43666	1.28568	5.83786	4.76618	2.41067	2.26537	8.89066	6.8177	0.961951	1.06805	1.25147	2.35546	1.43385	0.37312	1.55767	1.24318	1.34348	0.413047	1.55803	2.18745	1.14496	0.9109	2.25664	2.18128
10	1	2.23107	2.86895	1.93696	3.81099	2.59251	2.85448	2.43818	2.87352	2.04748	2.11075	1.02682	1.90464	2.64759	2.65317	2.62756	2.27521	1.6389	2.48842	4.50911	4.58706	1.05035	1.39313	3.32655	2.01966	2.40511	2.72146	1.16895	3.26472	2.91446	3.04166	3.32526	2.87756	2.03056	1.322	0.937823	1.76398	1.38862	1.67107	3.56479	2.22213	1.85044	1.55	1.49168	0.968181	1.44437	1.51575	3.34578	2.10286
11	1	2.36587	2.51728	3.69194	4.20676	0.658114	0.813839	2.48298	0.779243	1.22633	1.14969	2.33206	2.61191	1.13525	1.03973	2.66857	1.13943	3.74086	2.52559	1.66417	2.58844	4.56675	5.59604	1.91425	1.5216	1.4998	1.91403	3.08405	3.53826	0.956387	0.55738	3.44277	1.21694	1.02273	1.75038	2.29972	2.23249	0.561987	0.425227	1.18812	0.945472	0.450091	0.789865	1.79194	0.772106	0.479838	0.420656	0.64182	0.79792
12	1	3.64056	3.59119	8.89315	8.18995	6.80567	7.79404	9.69629	5.89332	3.10847	3.08148	5.12664	5.1219	4.65073	3.99997	5.49722	3.47318	0.605454	1.59401	3.03426	3.23192	1.62723	1.33709	2.46828	2.91364	3.0768	3.01307	7.40925	6.8295	5.08677	5.72655	7.62493	4.02238	2.37581	2.3498	0.885244	2.08981	3.77421	3.00165	3.18965	2.64559	2.26681	1.93219	1.29808	1.8949	2.52078	1.66923	2.27711	2.59833
13	1	1.51669	1.07174	3.00061	1.68918	0.817223	1.07982	2.30947	1.70956	1.9265	0.717856	1.64242	1.14271	0.874544	1.35443	2.76202	2.23461	1.24919	1.77941	1.45973	0.687031	0.425602	1.23045	1.69717	0.997257	1.87119	0.96099	3.20277	1.51882	0.842759	1.26597	2.54075	2.02416	0.588657	0.884312	0.943673	0.923213	0.671796	0.398097	0.619604	0.650164	1.00894	1.03616	1.42305	1.22139	0.760797	0.414844	0.654265	0.802911
14	1	0.944075	1.79726	2.42259	1.82604	0.957264	1.5091	3.89425	3.49034	1.04719	2.0469	1.79186	1.41915	1.34259	1.94044	3.90126	3.50444	1.61376	1.42209	1.95369	1.04696	1.07081	1.73055	2.74693	3.25753	1.00242	1.99226	2.7437	1.93775	1.2465	1.74694	4.26795	3.78558	0.506926	0.261172	0.344665	0.814433	0.546597	0.190626	1.21932	0.975809	0.563464	0.252556	0.584112	0.582177	0.561876	0.449708	0.898596	1.19728
15	1	5.9813	4.37406	10.5472	8.55614	7.80035	6.71073	12.7995	9.88268	3.33803	2.16231	7.42024	5.71045	2.87986	2.40613	10.2871	8.44815	2.16361	2.21144	1.56334	1.17993	3.77583	2.07372	2.91791	2.33646	4.7404	3.04268	9.30518	7.46641	5.18431	4.58945	12.0357	9.46114	1.71767	1.67518	5.67636	2.76743	0.898628	1.70659	4.95819	4.99084	0.73816	1.15804	3.95146	1.46735	0.547957	0.913046	3.14147	3.6445
16	1	1.71459	2.81339	4.38687	4.30634	1.93307	2.60925	6.44395	5.97455	1.86408	2.83324	4.17424	4.33446	1.87741	2.85172	5.72871	4.88227	0.877696	1.29258	3.15528	3.13153	1.51853	2.02489	3.43726	2.79321	1.91476	2.89606	4.74563	4.42965	2.0351	2.64042	6.88894	5.90867	0.810743	0.781169	1.91164	2.45467	1.11049	0.982255	1.93471	1.06173	1.05558	0.504876	1.71428	1.82235	0.882712	0.84609	1.91023	1.08184
17	1	2.71969	2.14319	5.42191	6.64198	1.92091	0.479708	4.07076	2.07863	2.28067	2.02379	4.75225	6.45455	2.17245	0.771886	4.30127	2.15303	1.06537	1.22361	2.84177	3.55831	1.25727	1.06567	1.2869	1.04339	2.02009	1.62015	4.81288	6.55492	1.89938	0.605748	4.81914	2.72729	2.49941	1.13816	2.26108	2.44135	1.90134	1.139	1.85238	1.60278	2.19624	1.14078	1.46039	3.10669	1.81014	0.92716	1.65546	1.57804
18	1	0.928912	1.22254	0.738582	1.24168	0.798701	0.404282	2.94094	3.21183	1.04162	0.971635	1.23697	0.934255	0.387775	0.486808	0.933393	1.23934	3.53419	3.88176	3.81059	3.89532	2.06277	1.69026	2.20901	2.79128	0.753745	0.995731	1.10262	1.41568	0.518218	0.336494	2.01399	2.46751	0.341364	0.309518	1.23673	0.741246	0.857337	0.485666	0.853196	1.27322	0.34363	0.725266	1.35178	1.1041	0.605329	0.606902	1.10496	1.22241
19	1	1.7311	0.967456	4.29047	3.21701	2.36131	1.87598	4.51792	5.83147	2.32915	2.04609	1.52315	1.63882	2.91552	2.45991	1.99781	2.787	2.63262	3.01717	1.83597	1.03643	2.74106	2.71939	0.730001	0.865018	2.2331	1.91977	3.14807	2.55196	2.676	2.60988	3.35532	3.88479	0.772422	0.962013	2.0274	3.43558	0.4625	1.23291	3.94055	2.86125	0.914789	1.23585	0.995671	1.4744	1.1291	0.704488	2.86659	2.34713
20	1	0.684424	0.448972	4.75496	3.17819	0.92385	1.24751	4.81585	6.28084	0.567401	0.737189	4.33352	2.17161	1.19481	0.816524	4.66993	4.95429	0.751988	0.548886	1.53636	1.0046	1.06625	1.36077	2.68694	1.79605	0.557568	0.671039	5.01774	3.07981	0.955007	1.26479	5.12	6.23546	1.54667	1.38831	2.73125	1.68279	1.1843	1.20166	3.16075	3.4102	0.805051	1.47886	2.3168	2.21464	1.43727	0.976934	1.99524	3.43517
21	1	2.09175	2.24899	4.71949	4.87678	4.93755	5.73868	9.32565	8.51269	1.58646	1.41017	3.25224	3.80961	2.95201	2.84357	5.89302	5.96713	1.91092	1.74349	1.34614	0.933259	1.15755	1.42489	1.26525	0.994567	1.75027	1.9487	4.52616	4.51364	3.52075	4.0807	7.73503	7.62746	3.36978	1.89435	3.61344	1.82222	5.41566	3.41936	5.19475	4.97401	2.81437	1.6127	2.90556	1.84406	4.12369	2.61492	4.28728	4.06761
22	1	3.57181	3.52602	6.85339	5.68493	2.97391	2.93978	8.79373	8.11889	3.86386	3.00402	6.3424	4.06425	1.77789	2.02916	5.64101	6.36825	3.06071	1.1996	1.58464	1.99124	3.96783	2.70236	1.45328	1.18675	4.2111	3.96204	7.59341	5.57499	3.30566	3.09471	8.48069	8.52446	2.46846	0.491463	2.61084	2.32008	2.03268	2.04261	3.11634	2.94502	2.37932	0.558545	1.19963	1.68753	1.18365	1.04772	1.726	1.97944
23	1	1.803	0.993737	1.58148	2.8635	1.94359	1.75083	2.3787	2.12855	1.28746	1.43085	1.76884	2.39419	1.94817	1.67702	1.68899	1.78706	1.40995	1.62412	1.47235	1.36634	2.75314	3.26956	1.04655	1.76912	1.58413	0.682959	1.42263	2.75691	1.2559	1.28349	2.28711	2.06554	1.26348	1.36658	2.17231	1.21333	0.911254	0.813529	0.95287	2.32231	0.748455	0.860744	1.14605	0.653884	0.927477	0.639993	0.873144	1.40573
24	1	0.926901	2.51241	5.23727	4.80152	1.82812	0.984868	6.42612	9.06948	1.29415	1.7411	2.14518	2.21508	1.70963	0.78301	6.13356	7.40914	1.24721	1.76881	0.941365	1.17505	1.29562	0.996217	2.41801	2.09376	0.745448	1.94264	4.63919	4.64489	1.69469	1.06095	6.16993	9.4923	1.03326	1.91941	1.42134	1.9849	1.49636	1.37077	1.85777	2.14088	0.592033	1.85712	1.50324	1.24145	1.37738	1.37543	1.26955	2.1403
25	1	10.3428	10.4377	11.2885	13.4519	5.60469	5.10238	11.3398	14.2693	6.68998	6.48196	5.23395	5.9256	6.26473	5.82968	7.27546	10.014	2.30856	1.78401	3.83789	2.02923	1.03294	0.89116	1.13491	0.975789	7.12217	7.0011	8.94106	10.2561	5.73883	5.25463	8.57621	11.4261	6.0247	5.71468	5.0728	4.72507	6.9752	6.83139	7.01224	7.42123	1.78508	1.70264	2.26027	2.82637	4.62219	4.52805	4.75116	4.55909
26	1	1.96432	2.65258	1.62646	1.89392	2.45365	2.17003	1.85939	1.31481	1.42658	2.07138	0.863188	1.87368	2.04513	2.75209	1.80153	1.24723	1.58693	3.53217	2.66936	4.80085	2.12688	2.86872	2.8403	1.7019	1.96107	2.40852	1.25993	1.6401	2.29174	2.57771	2.17936	1.18075	0.717341	0.795524	1.16688	1.55552	1.27786	0.567155	1.10936	1.42917	0.681093	0.290115	0.858648	1.53347	1.26027	0.759554	1.15764	1.17354
27	1	1.4063	0.842629	3.42507	1.87969	2.08322	1.20386	4.47994	5.06696	1.40142	1.25635	1.78617	1.24871	0.901804	0.280768	2.08766	1.78726	3.68891	3.54433	1.44711	1.58983	3.5057	3.47803	1.2713	1.54751	1.46045	0.834865	2.68884	1.64845	1.60906	0.628176	3.55887	3.94666	0.813471	0.982977	1.32669	0.565552	1.27907	1.15933	1.24941	0.68762	0.951978	0.539791	0.567467	0.791629	0.804836	0.347213	0.49949	0.903671
28	1	3.1375	2.76304	9.8955	10.0804	3.62841	4.96286	8.79915	9.61425	1.90407	2.77092	7.74525	7.5866	1.74561	2.45639	7.2002	7.10468	0.552323	1.41028	2.58862	1.45139	1.79056	0.681529	1.64825	2.53726	2.26193	2.74269	8.54373	8.83401	2.4298	3.77165	7.79009	8.44642	2.6072	2.85692	4.03709	2.51921	3.38772	2.4189	6.69268	4.21014	2.64345	2.59131	2.73305	1.9932	3.47549	2.3813	5.41737	2.91733
29	1	1.71136	2.05317	6.28453	4.86299	2.53027	1.83565	1.65406	4.06064	1.90635	2.69177	5.70534	5.04269	1.73036	2.02711	1.00988	1.66997	1.81102	2.28056	5.01651	5.40665	2.52306	1.35833	0.903272	3.04974	1.69059	2.53867	5.89634	4.78017	1.86884	1.88436	1.85814	3.11925	0.897382	0.406928	1.66989	2.43882	0.914214	1.33893	3.4089	1.8426	0.938224	0.825051	2.46058	2.4312	0.869201	0.829102	2.89734	1.26168
30	1	0.795151	1.38028	2.31731	1.33301	0.648771	0.93177	2.70713	2.16068	0.664031	1.07207	1.99119	1.14691	0.815642	0.738402	2.97169	2.20153	1.21939	0.800226	0.813553	0.502569	0.708425	0.629138	0.86839	0.454665	0.741551	1.19918	2.23712	1.30197	0.704891	0.846044	3.08034	2.25313	0.879744	0.548402	0.581763	0.578544	1.08608	0.525886	0.311911	0.88958	0.715568	0.484577	0.591168	0.666402	1.14938	0.515066	0.557266	0.751787
31	2	0.839541	2.49947	1.52886	3.45437	5.06748	4.82716	3.00966	3.41222	2.52459	1.28465	2.55733	3.57021	1.02949	1.40242	0.742473	3.31545	5.9046	6.87514	1.42295	4.3076	7.33812	7.65139	1.7039	3.14509	1.64542	1.08763	2.31263	5.19094	1.97796	3.0641	3.07932	5.05309	3.0533	2.38575	4.54734	3.96419	1.95678	2.77909	2.27753	3.24499	1.43675	1.36159	1.33662	1.81565	1.30531	1.50726	2.0717	1.79328
32	2	1.84126	3.09661	2.40962	3.92574	1.95175	1.3083	3.05168	2.17701	1.01882	2.93417	1.32499	3.53219	1.78918	1.54552	2.88434	1.04923	1.86453	2.22805	3.97419	4.06206	0.85757	1.59161	2.19419	1.09047	1.18099	3.38534	2.03078	4.13529	1.99781	1.31927	3.3358	1.62797	1.07534	0.562524	1.3453	2.44337	0.538804	0.963485	1.07492	1.87851	1.27801	0.218108	1.86574	2.04642	0.645238	1.79966	0.436272	1.74196
33	2	0.932586	0.79001	2.65808	5.9122	0.934628	0.900313	4.61783	6.64505	0.917807	0.825637	1.61792	4.17682	1.29351	1.07822	3.95055	5.09991	0.59024	0.468251	1.01836	1.01982	1.75223	1.58386	1.39159	1.83345	1.05009	0.730369	2.3862	5.57989	1.07053	1.07278	4.64626	6.58191	1.3878	1.17054	2.68041	1.85708	1.37692	2.11726	2.1638	2.18685	0.860454	0.765953	1.95231	0.839467	1.44293	1.60184	1.37124	1.82917
34	2	5.17538	5.00785	5.62944	8.71695	5.43558	4.99478	7.37598	5.04898	2.41813	2.36936	2.24714	4.23777	1.28226	0.893859	3.563	1.77685	8.02598	6.92755	6.88334	7.85478	9.56193	8.53623	7.66504	7.09297	3.58171	4.26055	4.12209	6.7927	3.39162	2.91982	5.66766	3.80188	4.65833	2.59601	6.89202	5.87865	5.60733	4.64551	4.63293	4.4202	3.00963	1.42826	2.86155	2.51591	3.13539	2.60664	2.73597	1.89016
35	2	1.53075	1.30822	1.455	3.49761	1.2511	0.502664	2.14556	1.24463	1.23058	1.02521	0.595672	2.17511	1.73019	0.950047	2.00805	1.15085	1.38633	2.11907	1.52487	2.21829	2.07848	1.67247	2.08974	2.38716	1.61445	1.22197	1.36554	3.29036	1.50529	0.736105	2.23889	0.620971	0.905352	0.661876	2.03227	2.85691	0.432476	0.916154	0.76023	2.21724	0.501621	0.602486	1.21712	1.36348	0.327942	0.942066	0.779372	1.19088
36	2	1.89849	2.77545	3.31402	4.52365	4.6369	6.25621	8.00173	8.65167	2.56327	2.67103	3.86116	3.85275	5.65642	6.02829	5.40043	7.09456	3.61796	1.92161	6.16157	1.25598	2.95662	1.872	0.762419	2.2291	1.87096	2.78358	2.99961	3.78557	5.51917	6.5952	7.90203	8.229	3.48544	2.0463	2.83901	2.62447	2.03967	1.87565	2.1109	2.20967	3.95149	2.14819	2.43813	3.38819	2.19282	2.68765	1.80801	2.91417
37	2	1.71391	1.24653	2.18326	3.47993	0.962308	0.776026	2.59461	2.38123	0.68431	0.612553	1.36372	1.35373	0.988691	0.906178	1.47961	1.01187	1.75791	2.7373	1.50966	1.8548	2.18502	1.99884	1.31235	2.44703	1.47431	1.02657	1.60423	2.82826	0.960257	0.505496	1.96199	1.89088	0.493419	0.720327	1.13382	2.0342	0.946128	1.18337	1.11671	1.22505	0.598346	0.942149	1.88665	1.26909	0.90392	0.703418	1.51915	1.51695
38	2	2.43973	4.10622	7.57355	3.60501	3.76925	3.68469	6.25922	3.7555	1.60004	2.69004	5.18172	1.99643	1.92805	1.55814	3.82356	1.88037	0.512175	0.808934	1.33222	1.62431	0.936803	1.00451	1.19577	1.87255	2.1827	3.58499	7.28613	3.0974	3.07002	2.84967	5.11507	2.7585	1.46655	1.03639	2.40076	2.31815	1.82242	1.28739	1.51567	1.94562	1.03059	1.25754	2.21846	2.47509	1.00406	0.784037	1.69932	2.0518
39	2	0.746217	0.874832	2.1177	1.14675	1.95233	2.02798	3.56579	3.60597	1.02995	0.418294	1.38883	0.639766	0.556176	0.808957	1.94938	1.26284	1.10117	0.814388	0.723799	1.25099	1.19193	1.63692	1.09288	1.43337	0.871174	0.754347	1.92793	1.17387	1.33249	1.4877	2.93765	2.46357	0.56436	0.895815	0.325847	1.16248	0.685082	0.640033	1.48277	0.649776	0.471531	0.703844	0.554935	0.968545	0.42177	0.451979	0.954019	0.618786
40	2	4.05356	3.4874	1.3757	1.04368	1.97692	1.8902	4.19072	5.40349	1.74923	1.8417	0.626296	0.694934	1.81312	2.05565	1.9309	2.94477	3.77166	3.91163	0.669993	0.82463	3.09521	3.473	0.990197	1.2911	1.57186	1.90139	0.581294	1.22331	2.02099	1.93959	4.14596	5.3864	0.460892	0.594446	0.601345	0.969086	1.08304	1.19596	1.72142	2.52443	0.333749	0.821799	1.29286	1.43315	0.67288	0.891402	1.15648	1.91599
41	2	0.727959	0.981845	2.14861	3.26975	3.0099	1.76657	4.98209	5.20022	0.803366	1.05887	1.77692	2.64391	2.37266	0.949116	4.18556	5.0232	2.60868	3.55132	1.17893	1.19443	1.93114	1.97175	1.89394	3.66975	0.84795	0.92612	2.45509	3.75896	2.86834	1.45451	5.14337	5.68835	0.452987	0.510366	0.923278	0.527969	2.44825	2.17376	0.704301	2.40281	0.267333	0.407111	0.891643	0.292784	1.89887	1.56847	1.33488	1.23661
42	2	0.330293	1.25018	4.5111	6.01443	1.46765	1.33638	3.40781	2.10784	0.807659	0.923317	3.80965	4.0729	0.903244	0.883331	3.57376	2.09457	1.50237	1.01593	0.428432	2.27354	0.545605	1.21605	1.66863	0.71268	0.181064	1.22169	4.56793	5.6026	1.32819	1.03331	3.87914	2.67508	0.262664	0.746734	1.36276	2.33633	0.721199	0.972696	1.01967	2.08645	0.326901	0.411882	0.734341	1.75682	0.540365	0.719456	0.992202	1.58371
43	2	1.36724	1.01544	2.49607	3.10217	1.95896	1.19323	5.71785	5.09728	1.2656	1.32493	1.536	1.73487	2.01576	2.43986	2.57811	2.41683	1.45146	1.09227	0.698487	0.795779	1.21467	2.1775	1.06792	1.43081	1.30957	1.06231	2.08382	2.85589	2.30354	2.17876	4.28365	3.85148	0.842677	0.887968	0.454797	0.757912	1.52838	0.808538	2.62683	2.28681	0.748665	0.680307	0.383955	0.738185	1.30866	1.19365	1.37213	1.67648
44	2	4.50834	4.32697	6.80322	6.31971	6.77994	6.92662	11.6004	12.6814	3.45913	3.152	4.90152	4.71073	5.33351	5.65666	10.0496	11.1513	0.949271	0.800026	0.747904	1.48931	1.08514	0.867424	1.44469	2.88169	4.16981	4.11887	6.76401	6.01706	6.79353	6.53391	12.1032	12.7006	0.617118	1.91271	1.49139	0.957663	1.61826	1.78973	2.32111	1.83239	0.715709	1.87002	0.903842	0.716529	1.41503	1.90914	1.79971	1.93314
45	2	1.18227	0.804846	2.11072	3.88006	1.07748	0.367519	1.5697	2.65433	1.08337	0.492633	1.70682	3.06274	1.19589	0.775557	1.5587	2.095	1.64455	1.43453	0.914042	1.27019	3.07939	2.68217	1.16202	1.11853	1.10755	0.723323	2.12856	3.74445	1.08134	0.430665	2.18705	2.88474	0.260325	0.603812	1.55263	1.32122	0.939074	0.928372	2.23788	0.687113	0.158516	0.301744	0.992886	0.882452	0.856131	0.654225	1.71739	0.673228
46	2	2.79311	1.96144	5.25223	4.98118	1.29393	1.43308	0.718203	1.79839	1.0585	1.34217	5.32494	4.21527	1.01534	1.56054	1.71585	2.43412	2.32333	2.77633	2.41273	1.69117	1.12398	0.984447	2.06664	1.52968	1.89765	1.59013	5.68456	4.74846	1.50284	1.50968	1.84684	2.76769	2.13653	1.2679	2.65131	1.61216	0.790217	0.758366	1.34798	1.44431	1.18133	0.903555	1.69514	1.10464	0.837527	1.31352	1.1864	2.10579
47	2	3.58161	3.11831	4.08385	1.54454	2.52555	1.19812	4.25007	2.53892	2.38521	2.25885	2.50587	1.52462	1.58501	0.461501	2.56944	1.73986	2.30116	2.79205	0.939031	1.19418	1.61936	1.31145	1.06278	1.05232	3.18211	2.74605	3.8666	1.6378	2.38998	1.01828	3.92932	2.04233	0.735765	1.30002	2.10367	1.98796	1.2923	1.18592	2.92352	1.84987	0.588294	1.09508	1.3302	1.47351	1.00645	0.869996	1.9865	0.778791
48	2	1.20732	1.04471	1.71042	0.907324	1.2708	1.56129	1.49699	2.88423	1.51132	1.23894	1.65671	1.62354	1.52541	1.57556	1.34285	3.06726	3.85909	3.29394	4.38016	4.31078	4.1971	4.08794	6.03772	3.38704	1.28458	1.11993	1.66018	0.989422	1.3326	1.52784	1.30153	2.95701	1.29912	0.69885	2.04391	1.57141	1.17675	0.350724	3.46651	1.95268	1.13024	0.890316	1.43333	1.35282	0.909428	0.364207	2.49742	1.50255
49	2	1.46664	0.49508	3.86556	2.25919	1.78025	1.37032	5.77024	2.35362	1.13702	1.12662	2.06203	1.3422	1.32944	1.205	4.70095	1.61516	0.963945	0.824704	0.689851	1.08943	1.09946	0.723591	2.77559	0.682734	1.15383	0.890168	3.01034	1.80452	1.40085	1.14512	5.23353	1.82701	1.11315	1.44108	2.16323	1.79162	0.498546	0.948248	1.03048	2.31223	1.30231	0.475739	2.37836	1.05703	0.431425	0.665154	0.602226	1.51911
50	2	7.80846	5.99402	6.20926	7.08466	2.65054	1.7127	4.20749	3.92676	6.85937	5.08859	5.43232	6.42073	3.07011	2.21192	4.64621	3.81073	2.37705	1.39407	1.39582	2.86508	1.53288	1.25325	3.85862	1.21886	7.00585	5.17492	5.56167	6.5238	3.04759	2.16165	4.81415	4.29056	2.56578	1.83288	3.17543	1.81883	1.28714	1.60402	0.796708	2.2117	3.19882	2.30888	3.578	1.77872	1.62491	1.978	1.21246	2.46171
51	2	2.43438	1.59798	6.396	5.63367	3.22359	3.46034	6.32416	6.64003	3.27952	2.43467	7.52407	7.40271	4.71196	4.1467	10.2319	8.92195	1.63378	1.50275	3.51083	3.95565	2.0569	1.15348	5.07609	2.89325	3.0181	2.06016	7.31054	6.88326	4.04155	4.08643	8.86155	8.50707	1.01464	1.41306	1.30107	1.24808	0.94224	1.48842	1.98047	3.13826	1.21804	1.59962	1.65041	0.979114	0.980164	1.34805	0.92904	3.72881
52	2	2.3467	2.80549	6.40327	3.18067	4.60832	4.92324	4.87684	6.36102	2.16786	2.06094	4.87878	3.2735	2.71888	2.73846	3.18085	3.58424	1.17073	1.31787	3.14542	2.16517	0.320315	1.00493	2.55799	1.09044	2.30801	2.54798	5.93022	3.20411	3.62896	3.86915	3.96324	5.44815	1.13519	1.29444	1.39131	1.2486	1.49324	0.705218	0.692059	0.756414	1.08806	1.07297	1.39086	1.03449	1.14982	0.778272	1.25598	0.975242
53	2	7.6283	5.78888	10.1466	11.4834	8.29024	6.70434	9.86177	10.9484	6.7709	5.54564	6.61027	7.27369	8.41272	6.60717	7.80799	7.90198	0.585247	0.874607	2.84813	1.88485	1.30354	0.66687	1.70506	1.37774	7.00763	5.28526	9.21211	10.1595	8.22539	6.56417	9.54256	10.4128	1.43724	1.25788	1.32884	1.123	1.74371	1.2794	0.893914	1.2465	1.75993	1.50287	1.86428	0.936524	2.21799	1.85875	1.39088	1.39609
54	2	1.00843	1.6808	2.78643	3.56998	1.32809	1.6884	3.95171	4.55609	0.839199	0.977443	1.07841	1.68624	0.759076	0.840194	2.22034	2.13671	3.13965	2.86898	1.17277	2.50472	1.14013	1.77163	1.08068	1.53765	0.882583	1.55947	2.53717	3.24738	1.1403	1.43109	3.49946	3.90118	0.939722	1.02664	1.13353	1.04151	1.11417	1.04256	2.42344	1.91575	0.538097	0.605575	0.998352	0.735563	0.903905	0.746449	1.70573	1.4087
55	2	0.617949	1.01889	2.38231	2.90838	0.831711	0.235008	2.67492	3.31164	0.696853	0.409499	1.94366	1.61478	0.558682	0.250001	1.37664	1.61782	0.463338	0.641063	1.73233	1.20242	0.8728	0.647755	1.51986	1.34864	0.593599	0.839287	2.14807	2.57024	0.540799	0.096879	2.15953	2.62898	1.16687	1.02168	1.62309	1.79057	0.821563	1.19174	2.03049	0.963788	0.779153	0.643532	1.43979	1.56695	0.779784	0.744446	1.85798	1.12039
56	2	1.68773	1.80625	0.707062	1.26344	0.679146	0.76736	3.02927	2.25569	0.98341	1.38495	0.376496	1.03825	0.477961	0.574922	1.29291	1.09089	0.975044	0.742063	0.7057	0.996511	1.86344	1.46559	1.01508	1.3182	1.57607	1.82718	0.853182	1.25555	0.719031	0.742935	2.95551	2.30056	0.778615	0.452023	0.803516	0.870224	0.623812	0.520162	0.450962	1.84167	0.69318	0.549036	0.713364	0.952137	0.405513	0.497462	0.44571	1.07397
57	2	2.13957	0.757771	3.35838	1.68269	1.54686	1.14952	1.9241	1.11861	1.45198	0.768139	2.65876	0.976864	1.23559	1.03477	1.02048	0.89894	0.424488	0.397028	0.978331	0.880171	0.686489	0.413527	1.11523	0.997928	1.87619	0.603301	3.20041	1.54922	1.39079	1.25488	1.65133	0.939869	0.43882	0.696014	1.42567	1.84883	1.2617	1.16747	1.90504	2.59491	0.374406	0.426541	1.03696	1.54423	1.36918	0.562153	1.95894	2.37342
58	2	1.56791	1.08036	6.8553	6.92424	1.37025	1.09863	6.36987	3.23244	1.19297	1.03255	5.10814	5.27791	1.47994	0.99866	4.85231	2.07574	0.855437	1.42057	2.39086	2.63137	2.65262	1.6443	1.88318	1.93002	1.46001	1.03927	6.52039	6.59543	1.43186	1.08784	5.98281	2.95139	0.593569	0.884843	2.60822	1.84552	0.452888	0.671477	2.36479	2.38738	0.426398	0.983675	1.64697	0.86777	0.637956	0.65156	1.54874	2.11664
59	2	2.73406	3.65291	4.32626	7.84727	2.03873	3.68641	6.06666	7.85981	1.56259	1.99253	1.42409	4.47641	1.64815	1.73478	3.09156	3.3017	0.616769	0.583928	1.68139	1.77062	2.10126	1.49747	0.626049	2.17211	2.26879	3.06891	3.32222	7.05903	1.71559	2.86273	4.9218	6.48766	2.2368	1.66415	1.82859	0.837459	2.10232	2.81822	3.14683	4.40702	2.22142	1.65185	2.13732	0.989677	1.33206	2.18163	1.95275	3.4482
60	2	1.26293	1.06053	4.87929	3.71471	0.567333	0.852112	7.10011	3.89553	1.01594	0.925226	3.3194	2.57826	0.717166	0.602973	5.65941	2.41224	0.291553	0.815075	1.42705	1.76428	0.870036	0.692606	2.93717	1.57155	1.20026	1.07341	4.38204	3.25482	0.66215	0.617601	6.72628	3.38527	0.793612	1.31765	6.01755	6.83307	0.730769	1.09125	5.22543	4.34877	0.754508	1.33739	4.79645	5.80692	0.660939	1.05053	4.42697	2.90442
[truncated: 32 more columns]
